# Supplementary material for: Off-Target Effect of Lovastatin Disrupts Dietary Lipid Uptake and Dissemination through Pro-Drug Inhibition of the Mesenteric Lymphatic Smooth Muscle Cell Contractile Apparatus
Source: Int J Mol Sci. 2021 Oct 29;22(21):11756. doi: 10.3390/ijms222111756 (PMC8584239; doi:10.3390/ijms222111756)
Supplement: Supplementary file 1 [file ijms-22-11756-s001.zip]

Archive with 1 entries (1 files):
- ijms-1413659-supplementary.pdf
